# Supplementary material for: Neural correlates of affective task switching and asymmetric affective task switching costs
Source: Soc Cogn Affect Neurosci. 2022 Oct 13;18(1):nsac054. doi: 10.1093/scan/nsac054 (PMC9949498; doi:10.1093/scan/nsac054)
Supplement: nsac054_Supp [file nsac054_supp.zip]

Archive with 1 entries (1 files):
- scan-21-225-File008.docx
